# Supplementary material for: Anticoronaviral Activity of the Natural Phloroglucinols, Dryocrassin ABBA and Filixic Acid ABA from the Rhizome of Dryopteris crassirhizoma by Targeting the Main Protease of SARS-CoV-2
Source: Pharmaceutics. 2022 Feb 8;14(2):376. doi: 10.3390/pharmaceutics14020376 (PMC8879496; doi:10.3390/pharmaceutics14020376)
Supplement: Supplementary file 1 [file pharmaceutics-14-00376-s001.zip]

Archive with 1 entries (1 files):
- pharmaceutics-1549764-supplementary.pdf
